# Supplementary material for: Paratracheal pressure reduces the incidence of moderate-to-severe coughing during endoscopic esophageal iodine staining: a prospective, randomized controlled trial
Source: BMC Anesthesiol. 2026 Feb 2;26:152. doi: 10.1186/s12871-026-03644-y (PMC12952075; doi:10.1186/s12871-026-03644-y)
Supplement: Supplementary file 6 — Supplementary Material 6. [file 12871_2026_3644_MOESM6_ESM.csv]

id	group	resid_hr_unstd	resid_hr_std	fitted_hr
8	Treatment	-0.998729188042766	-0.145674884393551	71.9987291880428
10	Treatment	-0.1257095511345	-0.0183554024088629	75.1257095511345
11	Treatment	-7.0088617735809	-1.01792058758163	65.0088617735809
14	Treatment	-1.49358300225549	-0.218081584079197	63.4935830022555
15	Treatment	-4.16778731261269	-0.605636751116825	73.1677873126127
17	Treatment	-2.81004644702967	-0.414196386033217	77.8100464470297
18	Treatment	-0.956651426564765	-0.140538666950027	73.9566514265648
24	Treatment	-1.62936157960793	-0.238898913491352	65.6293615796079
26	Treatment	-0.70338451702634	-0.102962975343843	68.7033845170263
28	Treatment	0.601398922883529	0.0884828805288617	73.3986010771165
34	Treatment	-1.35577623698127	-0.198549485170767	66.3557762369813
37	Treatment	-0.526275256852731	-0.0772609680344438	77.5262752568527
43	Control	4.62778831334222	0.672918337875077	68.3722116866578
45	Control	4.31207194722506	0.631315345821452	73.6879280527749
46	Control	-11.1305715199713	-1.61493435017494	74.1305715199713
47	Control	6.7431419335818	0.983885928462571	76.2568580664182
49	Control	9.51094053578862	1.38553079841063	78.4890594642114
51	Control	1.8599897111354	0.272864373342687	66.1400102888646
55	Control	4.24892867400163	0.624757997474087	74.7510713259984
57	Control	9.03709897130901	1.31146338414581	74.962901028691
60	Control	-3.97447450953067	-0.588010864461827	77.9744745095307
63	Control	5.68005192237068	0.824529088802635	69.3199480776293
64	Control	-5.00428497352448	-0.724780932440164	72.0042849735245
65	Control	6.3745214038038	0.923232590626087	73.6254785961962
69	Control	10.5632041448171	1.54060507777904	79.4367958551829
77	Control	8.7424481169371	1.26983284614431	77.2575518830629
1	Treatment	-8.00886177358091	-1.16315395363524	65.0088617735809
2	Treatment	-7.58723055611744	-1.11545908916821	59.5872305561174
3	Treatment	-5.4196133268494	-0.786304793161827	68.4196133268494
4	Treatment	3.02377721900401	0.447828656915081	58.976222780996
5	Treatment	-4.11482988693954	-0.59933762853202	73.1148298869395
6	Treatment	0.158808717699439	0.0231034128366771	65.8411912823006
7	Treatment	-1.17866697680767	-0.171935734662344	75.1786669768077
9	Treatment	-1.8738835368978	-0.277444728660148	79.8738835368978
12	Treatment	-1.61981628669004	-0.24417944836983	57.61981628669
13	Treatment	-2.50515648309517	-0.371452019349462	66.5051564830952
16	Treatment	-1.7563419426995	-0.255343208548175	68.7563419426995
19	Treatment	15.8234677351387	2.32699747786273	64.1765322648613
20	Treatment	2.9469257529945	0.434528332944921	74.0530742470055
21	Treatment	-6.22948969053441	-0.909399240538054	64.2294896905344
22	Treatment	-0.187358667043915	-0.0276724503859171	58.1873586670439
23	Treatment	11.1704354605514	1.68416211609502	54.8295645394486
25	Treatment	3.93609935081184	0.60420145224711	68.0639006491882
27	Treatment	1.27346852129432	0.186650283974461	74.7265314787057
29	Treatment	15.033909804542	2.21327374742517	65.966090195458
30	Treatment	5.34679764206802	0.79424151608852	72.653202357932
31	Treatment	-5.62936157960793	-0.825383623776069	65.6293615796079
32	Treatment	1.09641252313302	0.162974795432399	57.903587476867
33	Treatment	-2.36734971782095	-0.342848041556876	69.3673497178209
35	Treatment	0.515855766637767	0.0753441935128294	71.4841442333622
36	Treatment	2.54780094257799	0.373730374627353	66.452199057422
38	Treatment	1.21171288136028	0.177632810517126	73.7882871186397
39	Treatment	2.02020161175589	0.301373005243795	79.9797983882441
40	Treatment	3.54705386392098	0.520941580933891	75.452946136079
41	Control	2.15464056550731	0.316883324629796	63.8453594344927
42	Control	-3.96146013338928	-0.580221045441159	64.9614601333893
44	Control	-12.393277198403	-1.8021324612491	71.393277198403
48	Control	-7.02604430191442	-1.01947929291957	76.0260443019144
50	Control	15.0189152501672	2.28366671017464	57.9810847498328
52	Control	-12.8039754896592	-1.86768295191681	66.8039754896592
53	Control	7.59520258276962	1.1287121603519	66.4047974172304
54	Control	-11.7829632399263	-1.70932009571452	71.7829632399263
56	Control	-8.66825017431908	-1.26381433035271	72.6682501743191
58	Control	-8.43610203853822	-1.23377038216547	78.4361020385382
59	Control	10.9630760338906	1.59692643190975	78.0369239661094
61	Control	1.81721813301252	0.266221421791616	65.1827818669875
62	Control	-13.3722116866578	-1.94442914252504	68.3722116866578
66	Control	-8.56302913961747	-1.24707276691517	73.5630291396175
67	Control	7.45867692676016	1.08805797424312	77.5413230732398
68	Control	-3.78504468986037	-0.566966609304048	74.7850446898604
70	Control	-7.74163255710511	-1.15082649345063	82.7416325571051
71	Control	4.2693536311145	0.631941103792202	64.7306463688855
72	Control	-8.7720835757313	-1.27660752820993	69.7720835757313
73	Control	3.93326556989679	0.575321100220545	72.0667344301032
74	Control	-9.55214947542249	-1.38848166285873	71.5521494754225
75	Control	6.98483536228055	1.01157409247555	74.0151646377195
76	Control	-9.29962964454109	-1.34833211726317	75.2996296445411
78	Control	7.46742187900873	1.11903732017878	86.5325781209913
79	Control	10.5000608715936	1.53564142658785	80.4999391284064
80	Control	-3.59566813220239	-0.533094979526816	79.5956681322024
