# Supplementary material for: Paratracheal pressure reduces the incidence of moderate-to-severe coughing during endoscopic esophageal iodine staining: a prospective, randomized controlled trial
Source: BMC Anesthesiol. 2026 Feb 2;26:152. doi: 10.1186/s12871-026-03644-y (PMC12952075; doi:10.1186/s12871-026-03644-y)
Supplement: Supplementary file 9 — Supplementary Material 9. [file 12871_2026_3644_MOESM9_ESM.csv]

id	group	resid_map_unstd	resid_map_std	fitted_map
8	Treatment	0.809665917291312	0.151670336841459	88.1903340827087
10	Treatment	-0.622848724	-0.116691718	87.6228487236475
11	Treatment	-3.604062837	-0.684905898	89.6040628367496
14	Treatment	-5.292729796	-0.993545037	88.2927297964975
15	Treatment	-6.09835813	-1.134356108	88.0983581297357
17	Treatment	-7.929585391	-1.488778416	87.9295853914212
18	Treatment	8.76367794080503	1.65249073391137	88.236322059195
24	Treatment	-5.031367597	-0.945382238	89.0313675972805
26	Treatment	-6.699032001	-1.258371834	88.6990320010596
28	Treatment	-8.164735154	-1.545026255	88.1647351542613
34	Treatment	-1.900993252	-0.356808728	88.9009932516369
37	Treatment	-4.316112056	-0.808661741	87.3161120558738
43	Control	2.07695313819058	0.389453625659634	92.9230468618094
45	Control	5.09795569415937	0.960339538308416	93.9020443058406
46	Control	5.05955730148854	0.942643857812567	93.9404426985115
47	Control	8.82440753864844	1.65235569373723	94.1755924613516
49	Control	-5.20119139	-0.969022691	94.2011913897988
51	Control	-1.461940081	-0.272731593	94.4619400810861
55	Control	5.54626301065909	1.05668571521811	95.4537369893409
57	Control	-0.773886629	-0.145849574	94.7738866292679
60	Control	5.52165373542353	1.04500586712307	92.4783462645765
63	Control	-3.528930614	-0.656559676	93.5289306135413
64	Control	-3.966041627	-0.737394634	93.9660416269587
65	Control	0.975170932331287	0.181351484027181	94.0248290676687
69	Control	-5.54632645	-1.035386069	94.5463264502433
77	Control	-5.112208648	-0.956578447	93.1122086481631
1	Treatment	8.13518847196307	1.55938548283051	89.8648115280369
2	Treatment	7.38313769902677	1.40816650950269	89.6168623009732
3	Treatment	6.00182091498226	1.12338001003888	88.9981790850177
4	Treatment	6.87144656933861	1.28873965075485	89.1285534306614
5	Treatment	4.40574341613685	0.822533727014214	88.5942565838631
6	Treatment	4.16998014536715	0.778583639595326	87.8300198546329
7	Treatment	2.35155234790526	0.438195794110207	87.6484476520947
9	Treatment	0.755474849059846	0.141948897162932	87.2445251509401
12	Treatment	-3.415514558	-0.663118389	88.4155145583256
13	Treatment	-3.692055925	-0.704475327	87.6920559251736
16	Treatment	-7.463882238	-1.392983703	88.4638822382195
19	Treatment	8.53312455044337	1.61869624770896	87.4668754495566
20	Treatment	7.51971157829014	1.42617541694081	86.4802884217099
21	Treatment	0.421536091697609	0.0797916360998046	89.5784639083024
22	Treatment	-0.990589501	-0.187127891	88.9905895012022
23	Treatment	-2.666456997	-0.502460135	87.6664569967264
25	Treatment	-3.439510326	-0.677097548	86.4395103256315
27	Treatment	-3.976186876	-0.745776875	86.9761868758373
29	Treatment	8.54592401466698	1.63240355049241	87.454075985333
30	Treatment	11.0156100324175	2.12348740143329	85.9843899675825
31	Treatment	5.31676067450118	1.00961621966199	89.6832393254988
32	Treatment	4.62288383434529	0.87577596619406	88.3771161656547
33	Treatment	1.56930627404331	0.292053779406889	88.4306937259567
35	Treatment	-1.249735031	-0.233971698	87.2497350313482
36	Treatment	-3.144959614	-0.592763363	87.1449596141518
38	Treatment	-5.916785927	-1.11661614	87.9167859271976
39	Treatment	-5.252728243	-1.002300127	86.2527282426853
40	Treatment	-6.324315148	-1.203414844	86.324315147619
41	Control	-2.60351073	-0.490952094	92.6035107298121
42	Control	-2.74668454	-0.515449453	92.7466845396794
44	Control	1.52226724335315	0.285019066829068	93.4777327566469
48	Control	-9.848466746	-1.831319299	93.8484667455386
50	Control	-5.40315264	-1.007149068	94.4031526403761
52	Control	-0.193601806	-0.036184814	94.1936018059832
53	Control	3.45306004182704	0.658822979963578	93.546939958173
54	Control	3.07534997704929	0.57706099040819	94.9246500229507
56	Control	-5.479949426	-1.038124241	94.4799494257177
58	Control	0.606653612510395	0.114487912516984	93.3933463874896
59	Control	5.25331546032064	0.985849863587407	92.7466845396794
61	Control	9.03855474551973	1.69038541182448	92.9614452544803
62	Control	-7.705292936	-1.432788843	93.7052929356714
66	Control	1.24350920743417	0.232613809330266	93.7564907925658
67	Control	4.36169759678383	0.816668009865661	94.6383024032162
68	Control	5.57063492324708	1.06974432615696	93.4293650767529
70	Control	-6.453736989	-1.22957957	95.4537369893409
71	Control	0.0159490284096538	0.00302955210594258	93.9840509715903
72	Control	-1.244186155	-0.234940812	95.2441861549481
73	Control	2.46187664150184	0.468452429512362	95.5381233584982
74	Control	5.61883956880439	1.06133534181072	92.3811604311956
75	Control	9.26611492454425	1.74217216442375	92.7338850754557
76	Control	-9.935846326	-1.859493239	92.935846326033
78	Control	-5.444544244	-1.013868427	93.4445442443841
79	Control	-1.751280912	-0.326197101	93.7512809121578
80	Control	-0.189005434	-0.035502703	93.1890054335048
